# Supplementary material for: Characterisation of Bacteriophage vB_SmaM_Ps15 Infective to Stenotrophomonas maltophilia Clinical Ocular Isolates
Source: Viruses. 2022 Mar 29;14(4):709. doi: 10.3390/v14040709 (PMC9025141; doi:10.3390/v14040709)
Supplement: Supplementary file 1 [file viruses-14-00709-s001.zip]

Archive with 2 entries (2 files):
- SUPPLEMENTARY 1 - new.pdf
- SupplementaryTables_tosubmit-review.xlsx
