# Supplementary material for: Characterisation of Bacteriophage vB_SmaM_Ps15 Infective to Stenotrophomonas maltophilia Clinical Ocular Isolates
Source: Viruses. 2022 Mar 29;14(4):709. doi: 10.3390/v14040709 (PMC9025141; doi:10.3390/v14040709)
Supplement: Supplementary file 1 [file viruses-14-00709-s001.zip › SupplementaryTables_tosubmit-review.xlsx]

## Sheet: Index
Table	Legend
Table S1	Open reading frame annotations for vB_SmaM_Ps15.
Table S2	List of tRNA annotations for vB_SmaM_Ps15.
Table S3	Whole genome reciprocal BLASTn results for all Menderavirus genomes.
Table S4	Average Amino acid identity (AAI) between vB_SmaM_Ps15 and other Menderavirus genomes available on NCBI.
Table S5	List of predicted promoters.
Table S6	Filtered list of predicted rho-independent terminators.

## Sheet: TableS1
Table S1. Open reading frame annotations for vB_SmaM_Ps15.
ORF	Locus tag	start	end	strand	product	note
1	SmaMPs15_000001	93	599	+	Cell wall hydrolase	Lysis
2	SmaMPs15_000002	669	782	+	Hypothetical protein	Hypothetical protein
3	SmaMPs15_000003	782	1132	+	Hypothetical protein	Hypothetical protein
4	SmaMPs15_000004	1122	1340	+	Hypothetical protein	Hypothetical protein
5	SmaMPs15_000005	1351	2460	+	RNA ligase	DNA
6	SmaMPs15_000006	2453	2638	+	Hypothetical protein	Hypothetical protein
7	SmaMPs15_000007	2689	2880	+	Hypothetical protein	Hypothetical protein
8	SmaMPs15_000008	2870	3244	+	Basic leucine zipper (bZIP) domain protein	DNA
9	SmaMPs15_000009	3244	3525	+	Hypothetical protein	Hypothetical protein
10	SmaMPs15_000010	3518	3976	+	Hypothetical protein	Hypothetical protein
11	SmaMPs15_000011	3978	4553	+	Hypothetical protein	Hypothetical protein
12	SmaMPs15_000012	4543	4803	+	Hypothetical protein	Hypothetical protein
13	SmaMPs15_000013	4760	5230	-	Putative homing endonuclease	DNA
14	SmaMPs15_000014	5330	5932	-	Baseplate tail tube initiator	Structural
15	SmaMPs15_000015	5932	6600	-	DNA end protector protein	Structural
16	SmaMPs15_000016	6600	7091	-	Head completion protein	Structural
17	SmaMPs15_000017	7133	7924	+	Baseplate tail tube cap	Structural
18	SmaMPs15_000018	7924	8463	+	Baseplate wedge protein	Structural
19	SmaMPs15_000019	8460	9686	+	Hypothetical protein	Hypothetical protein
20	SmaMPs15_000020	9679	11340	+	Baseplate hub subunit and tail lysozyme	Structural/Lysis
21	SmaMPs15_000021	11351	11794	+	Glycosyl hydrolase 8 (cellulase D) family protein	Unknown
22	SmaMPs15_000022	11832	12059	-	Hypothetical protein	Hypothetical protein
23	SmaMPs15_000023	12059	12901	-	Hypothetical protein	Hypothetical protein
24	SmaMPs15_000024	12898	13380	-	Hypothetical protein	Hypothetical protein
25	SmaMPs15_000025	13601	15475	+	COG3391 (Putative amine dehydrogenase)	Unknown
26	SmaMPs15_000026	15472	16560	+	Hypothetical protein	Hypothetical protein
27	SmaMPs15_000027	16560	16880	+	Hypothetical protein	Hypothetical protein
28	SmaMPs15_000028	16884	18335	+	COG3866 (Pectate lyase)	Unknown
29	SmaMPs15_000029	18332	19315	+	Tail assembly protein	Structural
30	SmaMPs15_000030	19312	21405	+	Concanavalin A-like lectin/glucanases superfamily protein	Unknown
31	SmaMPs15_000031	21438	23258	+	Hypothetical protein	Hypothetical protein
32	SmaMPs15_000032	23262	24572	+	Hypothetical protein	Hypothetical protein
33	SmaMPs15_000033	24811	25029	-	Hypothetical protein	Hypothetical protein
34	SmaMPs15_000034	25088	25294	-	Hypothetical protein	Hypothetical protein
35	SmaMPs15_000035	25294	25482	-	Putative virion structural protein	Structural
36	SmaMPs15_000036	25486	25701	-	Hypothetical protein	Hypothetical protein
37	SmaMPs15_000037	25774	26070	-	Hypothetical protein	Hypothetical protein
38	SmaMPs15_000038	26121	26387	-	Hypothetical protein	Hypothetical protein
39	SmaMPs15_000039	26384	26638	-	Hypothetical protein	Hypothetical protein
40	SmaMPs15_000040	26638	26823	-	Hypothetical protein	Hypothetical protein
41	SmaMPs15_000041	26827	27027	-	Hypothetical protein	Hypothetical protein
42	SmaMPs15_000042	27104	27307	-	Hypothetical protein	Hypothetical protein
43	SmaMPs15_000043	27304	27633	-	Hypothetical protein	Hypothetical protein
44	SmaMPs15_000044	27630	27917	-	Hypothetical protein	Hypothetical protein
45	SmaMPs15_000045	27958	28128	-	Hypothetical protein	Hypothetical protein
46	SmaMPs15_000046	28125	28310	-	Hypothetical protein	Hypothetical protein
47	SmaMPs15_000047	28310	28585	-	Hypothetical protein	Hypothetical protein
48	SmaMPs15_000048	28589	28921	-	Hypothetical protein	Hypothetical protein
49	SmaMPs15_000049	28986	29171	-	Hypothetical protein	Hypothetical protein
50	SmaMPs15_000050	29168	29407	-	Hypothetical protein	Hypothetical protein
51	SmaMPs15_000051	29404	29613	-	Hypothetical protein	Hypothetical protein
52	SmaMPs15_000052	29610	30005	-	Hypothetical protein	Hypothetical protein
53	SmaMPs15_000053	30002	30463	-	Hypothetical protein	Hypothetical protein
54	SmaMPs15_000054	30429	30629	-	Hypothetical protein	Hypothetical protein
55	SmaMPs15_000055	30633	30890	-	Hypothetical protein	Hypothetical protein
56	SmaMPs15_000056	30887	31093	-	Hypothetical protein	Hypothetical protein
57	SmaMPs15_000057	31090	31449	-	Hypothetical protein	Hypothetical protein
58	SmaMPs15_000058	31527	31793	-	Hypothetical protein	Hypothetical protein
59	SmaMPs15_000059	31790	32092	-	Hypothetical protein	Hypothetical protein
60	SmaMPs15_000060	32089	32247	-	Hypothetical protein	Hypothetical protein
61	SmaMPs15_000061	32259	32489	-	Hypothetical protein	Hypothetical protein
62	SmaMPs15_000062	32550	32855	-	SET domain protein	Unknown
63	SmaMPs15_000063	32852	33091	-	Hypothetical protein	Hypothetical protein
64	SmaMPs15_000064	33222	33404	-	Hypothetical protein	Hypothetical protein
65	SmaMPs15_000065	33398	33658	-	Hypothetical protein	Hypothetical protein
66	SmaMPs15_000066	33662	33940	-	Hypothetical protein	Hypothetical protein
67	SmaMPs15_000067	33947	34240	-	Hypothetical protein	Hypothetical protein
68	SmaMPs15_000068	34207	34386	-	Hypothetical protein	Hypothetical protein
69	SmaMPs15_000069	34383	34529	-	Hypothetical protein	Hypothetical protein
70	SmaMPs15_000070	34523	34723	-	Hypothetical protein	Hypothetical protein
71	SmaMPs15_000071	34769	34996	-	Hypothetical protein	Hypothetical protein
72	SmaMPs15_000072	35095	35298	-	Hypothetical protein	Hypothetical protein
73	SmaMPs15_000073	35308	35727	-	Hypothetical protein	Hypothetical protein
74	SmaMPs15_000074	35724	36038	-	Hypothetical protein	Hypothetical protein
75	SmaMPs15_000075	36035	36181	-	Hypothetical protein	Hypothetical protein
76	SmaMPs15_000076	36178	36561	-	Hypothetical protein	Hypothetical protein
77	SmaMPs15_000077	36609	36782	-	Hypothetical protein	Hypothetical protein
78	SmaMPs15_000078	36854	37009	-	Hypothetical protein	Hypothetical protein
79	SmaMPs15_000079	37006	37185	-	Hypothetical protein	Hypothetical protein
80	SmaMPs15_000080	37325	37576	-	Hypothetical protein	Hypothetical protein
81	SmaMPs15_000081	37590	37781	-	Hypothetical protein	Hypothetical protein
82	SmaMPs15_000082	37861	38112	-	Hypothetical protein	Hypothetical protein
83	SmaMPs15_000083	38109	38279	-	Hypothetical protein	Hypothetical protein
84	SmaMPs15_000084	38276	38668	-	Hypothetical protein	Hypothetical protein
85	SmaMPs15_000085	38834	39118	-	Hypothetical protein	Hypothetical protein
86	SmaMPs15_000086	39120	39323	-	Hypothetical protein	Hypothetical protein
87	SmaMPs15_000087	39335	39586	-	Hypothetical protein	Hypothetical protein
88	SmaMPs15_000088	39960	40355	+	Baseplate wedge protein	Structural
89	SmaMPs15_000089	40352	40993	+	Putative SEG-like homing endonuclease	DNA
90	SmaMPs15_000090	40986	42776	+	Baseplate wedge subunit	Structural
91	SmaMPs15_000091	42773	44284	+	Baseplate subunit and initiator	Structural
92	SmaMPs15_000092	44289	45833	+	Baseplate wedge protein	Structural
93	SmaMPs15_000093	45843	51638	+	Putative virulence-associated protein VrlC	Lysis
94	SmaMPs15_000094	51638	51868	+	Hypothetical protein	Hypothetical protein
95	SmaMPs15_000095	52000	52761	+	Neck protein	Structural
96	SmaMPs15_000096	52804	53154	+	RyR domain containing protein	Unknown
97	SmaMPs15_000097	53156	53794	+	Neck protein	Structural
98	SmaMPs15_000098	53794	54543	+	Tail sheath stabilizer and completion protein	Structural
99	SmaMPs15_000099	54533	55027	+	Terminase DNA packaging enzyme small subunit	DNA
100	SmaMPs15_000100	55535	57145	+	Terminase DNA packaging enzyme large subunit	DNA
101	SmaMPs15_000101	57196	59169	+	Phage tail sheath protein	Structural
102	SmaMPs15_000102	59214	59399	-	Hypothetical protein	Hypothetical protein
103	SmaMPs15_000103	59546	60097	+	Baseplate tail tube initiator	Structural
104	SmaMPs15_000104	60166	61761	+	Portal head vertex protein	Structural
105	SmaMPs15_000105	61730	62539	+	Putative prohead core protein	Structural
106	SmaMPs15_000106	62539	63213	+	Prohead core scaffolding protein and protease	Structural
107	SmaMPs15_000107	63215	64000	+	Prohead core scaffold protein	Structural
108	SmaMPs15_000108	64055	65293	+	Major capsid protein	Structural
109	SmaMPs15_000109	65431	66138	+	Hypothetical protein	Hypothetical protein
110	SmaMPs15_000110	66135	66524	+	Hypothetical protein	Hypothetical protein
111	SmaMPs15_000111	66521	66847	+	Pyrimidine dimer DNA glycosylase	DNA
112	SmaMPs15_000112	66924	67148	+	Telomere resolvase	DNA
113	SmaMPs15_000113	67145	67396	+	Hypothetical protein	Hypothetical protein
114	SmaMPs15_000114	67398	67595	+	Hypothetical protein	Hypothetical protein
115	SmaMPs15_000115	67667	68269	+	Deoxynucleoside monophosphate kinase	DNA
116	SmaMPs15_000116	68300	68773	+	Endolysin N-acetylmuramidase	Lysis
117	SmaMPs15_000117	68766	69245	+	Tail completion and sheath stabilizer protein	Structural
118	SmaMPs15_000118	69194	69667	+	Recombination, repair and ssDNA binding protein UvsY	DNA
119	SmaMPs15_000119	69667	71157	+	ATP-dependent DNA helicase uvsW	DNA
120	SmaMPs15_000120	71154	71579	+	Hypothetical protein	Hypothetical protein
121	SmaMPs15_000121	71588	72064	+	RNA polymerase sigma factor	DNA
122	SmaMPs15_000122	72061	73122	+	Recombination endonuclease subunit (exonuclease subunit 1)	DNA
123	SmaMPs15_000123	73119	74843	+	Recombination endonuclease subunit (exonuclease subunit 2)	DNA
124	SmaMPs15_000124	74917	75570	+	Sliding clamp DNA polymerase accessory protein	DNA
125	SmaMPs15_000125	75570	76028	+	T4-bacteriophage-like endoribonuclease RegB	DNA
126	SmaMPs15_000126	76045	76983	+	DNA polymerase sliding clamp loader subunit	DNA
127	SmaMPs15_000127	76968	77393	+	DNA polymerase clamp-loader subunit	DNA
128	SmaMPs15_000128	77371	77799	+	RegA translational repressor protein	DNA
129	SmaMPs15_000129	77786	78409	+	Deoxyuridine triphosphatase	Metabolism
130	SmaMPs15_000130	78421	78687	+	Hypothetical protein	Hypothetical protein
131	SmaMPs15_000131	79091	81772	+	DNA polymerase (EC 2.7.7.7), phage-associated	DNA
132	SmaMPs15_000132	81816	82901	+	RecA-like recombination protein	DNA
133	SmaMPs15_000133	82888	83127	+	Hypothetical protein	Hypothetical protein
134	SmaMPs15_000134	83127	83381	+	Hypothetical protein	Hypothetical protein
135	SmaMPs15_000135	83412	84101	+	GTP cyclohydrolase I type 1 (EC 3.5.4.16)	Metabolism
136	SmaMPs15_000136	84098	84295	+	Hypothetical protein	Hypothetical protein
137	SmaMPs15_000137	84315	85565	+	Myo-inositol-1-phosphate synthase (EC 5.5.1.4)	Metabolism
138	SmaMPs15_000138	85679	86050	+	Phosphoribosyltransferase	Metabolism
139	SmaMPs15_000139	86047	86796	+	Queuosine biosynthesis protein QueC	Metabolism
140	SmaMPs15_000140	86796	88007	+	Queuine tRNA-ribosyltransferase	Metabolism
141	SmaMPs15_000141	88042	88938	+	Queuosine biosynthesis QueE radical SAM	Metabolism
142	SmaMPs15_000142	88938	89063	+	Hypothetical protein	Hypothetical protein
143	SmaMPs15_000143	89072	90481	+	DNA helicase or UvsX RecA-like recombination protein	DNA
144	SmaMPs15_000144	90541	90846	+	Hypothetical protein	Hypothetical protein
145	SmaMPs15_000145	90923	92161	+	S8 family peptidase	Hypothetical protein
146	SmaMPs15_000146	92244	93164	+	Hypothetical protein	Hypothetical protein
147	SmaMPs15_000147	93154	94098	+	Hypothetical protein	Hypothetical protein
148	SmaMPs15_000148	94058	94864	+	Hypothetical protein	Hypothetical protein
149	SmaMPs15_000149	94861	95361	+	Nicotinamide-nucleotide adenylyltransferase	Metabolism
150	SmaMPs15_000150	95345	95530	+	Hypothetical protein	Hypothetical protein
151	SmaMPs15_000151	95482	95928	+	Putative N-methyltransferase	Unknown
152	SmaMPs15_000152	95916	96677	+	Baseplate hub protein	Structural
153	SmaMPs15_000153	96677	96841	+	Hypothetical protein	Hypothetical protein
154	SmaMPs15_000154	96838	98955	+	Uncharacterized membrane protein YhgE - Soluble lytic murein transglycosylase or regulatory protein s	Lysis
155	SmaMPs15_000155	98948	99523	-	Hypothetical protein	Hypothetical protein
156	SmaMPs15_000156	99520	99894	-	Hypothetical protein	Hypothetical protein
157	SmaMPs15_000157	99894	100346	-	Hypothetical protein	Hypothetical protein
158	SmaMPs15_000158	100399	101484	+	DNA primase	DNA
159	SmaMPs15_000159	101537	102400	+	RNaseH ribonuclease	DNA
160	SmaMPs15_000160	102400	102906	+	Hypothetical protein	Hypothetical protein
161	SmaMPs15_000161	102903	103556	+	Exonuclease	DNA
162	SmaMPs15_000162	103611	103838	+	Late promoter transcription accessory protein	DNA
163	SmaMPs15_000163	103805	104440	+	Helicase loading protein	DNA
164	SmaMPs15_000164	104492	105421	+	Single-stranded DNA-binding protein	DNA
165	SmaMPs15_000165	105509	109117	+	Poly(ADP-ribose) polymerase catalytic domain protein	DNA
166	SmaMPs15_000166	109214	109813	+	DexA exonuclease A	Metabolism
167	SmaMPs15_000167	109810	110178	+	Aminoacyl-tRNA hydrolase	Metabolism
168	SmaMPs15_000168	110190	110480	+	Hypothetical protein	Hypothetical protein
169	SmaMPs15_000169	110559	110864	+	Hypothetical protein	Hypothetical protein
170	SmaMPs15_000170	110861	111301	+	EFG_IV domain protein	Unknown
171	SmaMPs15_000171	111462	112085	+	Hypothetical protein	Hypothetical protein
172	SmaMPs15_000172	112135	112410	+	Hypothetical protein	Hypothetical protein
173	SmaMPs15_000173	112441	113499	+	Bifunctional nicotinamide mononucleotide adenylyltransferase ADP-ribose pyrophosphatase NadR	Metabolism
174	SmaMPs15_000174	113521	115014	+	Nicotinate/nicotinamide phosphoribosyltransferase (EC 2.4.2.12)	Metabolism
175	SmaMPs15_000175	115069	115374	+	Hypothetical protein	Hypothetical protein
176	SmaMPs15_000176	115909	116106	+	Hypothetical protein	Hypothetical protein
177	SmaMPs15_000177	116109	116333	+	Hypothetical protein	Hypothetical protein
178	SmaMPs15_000178	116333	116545	+	Hypothetical protein	Hypothetical protein
179	SmaMPs15_000179	116542	117045	+	LOG family protein	Metabolism
180	SmaMPs15_000180	117048	117341	+	Hypothetical protein	Hypothetical protein
181	SmaMPs15_000181	117343	117498	+	Hypothetical protein	Hypothetical protein
182	SmaMPs15_000182	117495	117656	+	Hypothetical protein	Hypothetical protein
183	SmaMPs15_000183	117667	117843	+	Hypothetical protein	Hypothetical protein
184	SmaMPs15_000184	117840	117986	+	Hypothetical protein	Hypothetical protein
185	SmaMPs15_000185	117950	118279	+	Hypothetical protein	Hypothetical protein
186	SmaMPs15_000186	118340	119287	+	Hypothetical protein	Hypothetical protein
187	SmaMPs15_000187	119289	119534	+	Hypothetical protein	Hypothetical protein
188	SmaMPs15_000188	119546	119791	+	Hypothetical protein	Hypothetical protein
189	SmaMPs15_000189	119794	120084	+	Hypothetical protein	Hypothetical protein
190	SmaMPs15_000190	120096	120299	+	Hypothetical protein	Hypothetical protein
191	SmaMPs15_000191	120293	120544	+	Hypothetical protein	Hypothetical protein
192	SmaMPs15_000192	120510	120806	+	Putative lipoprotein	Lysis
193	SmaMPs15_000193	120803	121417	+	Putative HD superfamily hydrolase	Metabolism
194	SmaMPs15_000194	121422	121748	+	Hypothetical protein	Hypothetical protein
195	SmaMPs15_000195	121727	121930	+	Hypothetical protein	Hypothetical protein
196	SmaMPs15_000196	121896	122120	+	Hypothetical protein	Hypothetical protein
197	SmaMPs15_000197	122117	122323	+	Hypothetical protein	Hypothetical protein
198	SmaMPs15_000198	122317	122466	+	Hypothetical protein	Hypothetical protein
199	SmaMPs15_000199	122526	122690	+	Hypothetical protein	Hypothetical protein
200	SmaMPs15_000200	122690	122914	+	Hypothetical protein	Hypothetical protein
201	SmaMPs15_000201	122925	123158	+	Hypothetical protein	Hypothetical protein
202	SmaMPs15_000202	123849	123989	+	Hypothetical protein	Hypothetical protein
203	SmaMPs15_000203	124263	126584	+	NrdA ribonucleotide reductase A subunit	Metabolism
204	SmaMPs15_000204	126594	127703	+	NrdB ribonucleotide reductase B subunit	Metabolism
205	SmaMPs15_000205	127707	127967	+	Hypothetical protein	Hypothetical protein
206	SmaMPs15_000206	127976	128206	+	Glutaredoxin	Metabolism
207	SmaMPs15_000207	128203	128310	+	Hypothetical protein	Hypothetical protein
208	SmaMPs15_000208	128368	128718	+	Hypothetical protein	Hypothetical protein
209	SmaMPs15_000209	128715	129158	+	Hypothetical protein	Hypothetical protein
210	SmaMPs15_000210	129155	129586	+	Hypothetical protein	Hypothetical protein
211	SmaMPs15_000211	129668	130681	+	Hypothetical protein	Hypothetical protein
212	SmaMPs15_000212	130685	131185	+	DUF4406-domain protein	Unknown
213	SmaMPs15_000213	131238	131636	+	Hypothetical protein	Hypothetical protein
214	SmaMPs15_000214	131633	132925	+	DNA ligase (ATP-dependent)	DNA
215	SmaMPs15_000215	132922	133278	+	Hypothetical protein	Hypothetical protein
216	SmaMPs15_000216	133275	133562	+	Hypothetical protein	Hypothetical protein
217	SmaMPs15_000217	133568	133840	+	Thymidylate synthase	Metabolism
218	SmaMPs15_000218	133834	134091	+	Hypothetical protein	Hypothetical protein
219	SmaMPs15_000219	134105	134401	+	Hypothetical protein	Hypothetical protein
220	SmaMPs15_000220	134374	134697	+	Hypothetical protein	Hypothetical protein
221	SmaMPs15_000221	134707	134826	+	Hypothetical protein	Hypothetical protein
222	SmaMPs15_000222	135920	136141	+	Hypothetical protein	Hypothetical protein
223	SmaMPs15_000223	136346	136612	+	Regulatory protein, FmdB family	DNA
224	SmaMPs15_000224	137480	137704	+	Hypothetical protein	Hypothetical protein
225	SmaMPs15_000225	138198	138731	+	Hypothetical protein	Hypothetical protein
226	SmaMPs15_000226	138759	138902	+	Hypothetical protein	Hypothetical protein
227	SmaMPs15_000227	139051	139419	+	Hypothetical protein	Hypothetical protein
228	SmaMPs15_000228	139421	139519	+	Hypothetical protein	Hypothetical protein
229	SmaMPs15_000229	139534	140709	+	Hypothetical protein	Hypothetical protein
230	SmaMPs15_000230	140706	141113	+	Hypothetical protein	Hypothetical protein
231	SmaMPs15_000231	141125	141304	+	Hypothetical protein	Hypothetical protein
232	SmaMPs15_000232	141301	141843	+	Putative metallo-phosphoesterase	Metabolism
233	SmaMPs15_000233	141815	142204	+	Hypothetical protein	Hypothetical protein
234	SmaMPs15_000234	142204	142398	+	Hypothetical protein	Hypothetical protein
235	SmaMPs15_000235	142410	142676	+	Hypothetical protein	Hypothetical protein
236	SmaMPs15_000236	142720	143601	+	PseT polynucleotide 5-kinase and 3-phosphatase	DNA
237	SmaMPs15_000237	143668	143967	+	Hypothetical protein	Hypothetical protein
238	SmaMPs15_000238	143964	144206	+	Hypothetical protein	Hypothetical protein
239	SmaMPs15_000239	144203	144403	+	Hypothetical protein	Hypothetical protein
240	SmaMPs15_000240	144447	145442	+	DUF932 domain-containing protein	Unknown
241	SmaMPs15_000241	145442	145834	+	Hypothetical protein	Hypothetical protein
242	SmaMPs15_000242	145831	146133	+	Hypothetical protein	Hypothetical protein
243	SmaMPs15_000243	146118	146348	+	Hypothetical protein	Hypothetical protein
244	SmaMPs15_000244	146345	146497	+	Hypothetical protein	Hypothetical protein
245	SmaMPs15_000245	146490	146768	+	Hypothetical protein	Hypothetical protein
246	SmaMPs15_000246	146770	147465	+	Hypothetical protein	Hypothetical protein
247	SmaMPs15_000247	147546	147758	+	Hypothetical protein	Hypothetical protein
248	SmaMPs15_000248	147758	148255	+	Hypothetical protein	Hypothetical protein
249	SmaMPs15_000249	148267	148872	+	Hypothetical protein	Hypothetical protein
250	SmaMPs15_000250	148876	149085	+	Hypothetical protein	Hypothetical protein
251	SmaMPs15_000251	149051	149500	+	Hypothetical protein	Hypothetical protein
252	SmaMPs15_000252	149576	149806	+	Hypothetical protein	Hypothetical protein
253	SmaMPs15_000253	149815	150780	+	FAD-dependent thymidylate synthase	Metabolism
254	SmaMPs15_000254	150827	151174	+	Hypothetical protein	Hypothetical protein
255	SmaMPs15_000255	151174	151311	+	Hypothetical protein	Hypothetical protein
256	SmaMPs15_000256	151290	151652	+	Hypothetical protein	Hypothetical protein
257	SmaMPs15_000257	151642	151812	+	Hypothetical protein	Hypothetical protein
258	SmaMPs15_000258	151805	152290	+	N-glycosidase YbiA	Metabolism
259	SmaMPs15_000259	152287	152952	+	QueD queosine biosynthesis protein	Metabolism
260	SmaMPs15_000260	153054	153392	+	Hypothetical protein	Hypothetical protein
261	SmaMPs15_000261	153437	153667	+	Hypothetical protein	Hypothetical protein
262	SmaMPs15_000262	153725	153865	+	Hypothetical protein	Hypothetical protein
263	SmaMPs15_000263	153865	154176	+	Hypothetical protein	Hypothetical protein
264	SmaMPs15_000264	154173	155111	+	Hypothetical protein	Hypothetical protein
265	SmaMPs15_000265	155183	155398	+	Hypothetical protein	Hypothetical protein
266	SmaMPs15_000266	155400	155750	+	Hypothetical protein	Hypothetical protein
267	SmaMPs15_000267	155707	155973	+	Hypothetical protein	Hypothetical protein
268	SmaMPs15_000268	155960	156409	+	Hypothetical protein	Hypothetical protein
269	SmaMPs15_000269	156409	156615	+	Hypothetical protein	Hypothetical protein
270	SmaMPs15_000270	156633	156998	-	Hypothetical protein	Hypothetical protein
271	SmaMPs15_000271	157328	158011	+	Hypothetical protein	Hypothetical protein
272	SmaMPs15_000272	158013	158645	+	Hypothetical protein	Hypothetical protein
273	SmaMPs15_000273	158642	159250	+	Hypothetical protein	Hypothetical protein
274	SmaMPs15_000274	159265	159783	+	Hypothetical protein	Hypothetical protein
275	SmaMPs15_000275	159783	160862	+	Putative phage tail fiber protein	Structural
276	SmaMPs15_000276	160862	161350	+	Hypothetical protein	Hypothetical protein

## Sheet: TableS2
Table S2. List of tRNA annotations for vB_SmaM_Ps15.
tRNA #	Locus tag	Strand	Begin	End	Type	Anticodon	Score	Note
1	SmaMPs15_000277	+	123172	123248	Pro	TGG	80.8
2	SmaMPs15_000278	+	123338	123420	Leu	TAG	57.3
3	SmaMPs15_000279	+	123422	123488	Undet	NNN	21.5	Pseudogene
4	SmaMPs15_000280	+	123748	123823	Thr	TGT	87.5
5	SmaMPs15_000281	+	134987	135063	Lys	TTT	77.1
6	SmaMPs15_000282	+	135067	135143	Arg	TCT	79.6
7	SmaMPs15_000283	+	135145	135219	Ile	GAT	82.4
8	SmaMPs15_000284	+	135240	135314	His	GTG	42.2
9	SmaMPs15_000285	+	135674	135749	Trp	CCA	76.5
10	SmaMPs15_000286	+	135758	135832	Cys	GCA	51
11	SmaMPs15_000287	+	136247	136323	Lys	CTT	72.5
12	SmaMPs15_000288	+	136693	136769	Asn	GTT	80.1
13	SmaMPs15_000289	+	136778	136853	Ala	TGC	78.1
14	SmaMPs15_000290	+	136863	136938	Val	TAC	70.2
15	SmaMPs15_000291	+	137082	137155	Met	CAT	63.5
16	SmaMPs15_000292	+	137163	137237	Glu	TTC	52.2
17	SmaMPs15_000293	+	137249	137332	Leu	CAA	65.3
18	SmaMPs15_000294	+	137340	137423	Undet	NNN	36.5	Unknown isotype
19	SmaMPs15_000295	+	137710	137796	Tyr	GTA	49
20	SmaMPs15_000296	+	137801	137875	Phe	GAA	52.4
21	SmaMPs15_000297	+	137886	137962	Asp	GTC	79.2
22	SmaMPs15_000298	+	138009	138083	Gln	TTG	72.7
23	SmaMPs15_000299	+	138095	138184	Ser	GCT	67
24	SmaMPs15_000300	+	138737	138810	Gly	TCC	64.7

## Sheet: TableS3
Table S3. Whole genome reciprocal BLASTn results for all Menderavirus genomes.
Query	Subject	Max Score	Total Score	Query Cover	E value	Per. ident	Sub. Len	Cover*Id
BUCT608	IME-SM1	131500	265400	0.99	0	98.38	159514	97.3962
IME-SM1	BUCT608	131500	265400	0.99	0	98.38	160122	97.3962
IME-SM1	YB07	116100	268500	0.98	0	98.51	159862	96.5398
YB07	IME-SM1	116100	268500	0.98	0	98.51	159514	96.5398
BUCT608	YB07	122800	264400	0.98	0	98.3	159862	96.334
YB07	BUCT608	122800	264400	0.98	0	98.3	160122	96.334
Marzo	BUCT608	118000	245200	0.97	0	97.14	160122	94.2258
Marzo	IME-SM1	98422	243500	0.97	0	96.75	159514	93.8475
IME-SM1	Mendera	95343	249200	0.96	0	97.28	159961	93.3888
Mendera	IME-SM1	95343	249200	0.96	0	97.28	159514	93.3888
Mendera	YB07	102300	249400	0.96	0	97.24	159862	93.3504
YB07	Mendera	102300	249400	0.96	0	97.24	159961	93.3504
Moby	YB07	47131	241600	0.97	0	96.22	159862	93.3334
YB07	Moby	47131	241700	0.97	0	96.22	159365	93.3334
BUCT608	Marzo	118000	245200	0.96	0	97.14	159384	93.2544
IME-SM1	Moby	46982	240600	0.97	0	96.13	159365	93.2461
Moby	IME-SM1	46982	240600	0.97	0	96.13	159514	93.2461
BUCT608	Moby	62606	246700	0.98	0	95.08	159365	93.1784
Moby	BUCT608	62606	246700	0.98	0	95.08	160122	93.1784
Marzo	YB07	105800	243500	0.96	0	96.9	159862	93.024
YB07	Marzo	105800	243500	0.96	0	96.9	159384	93.024
IME-SM1	Marzo	98422	243500	0.96	0	96.75	159384	92.88
BUCT608	Mendera	112100	250400	0.96	0	96.66	159961	92.7936
Mendera	BUCT608	112100	250400	0.96	0	96.66	160122	92.7936
Marzo	Mendera	110300	244400	0.96	0	96.1	159961	92.256
Mendera	Marzo	110300	244400	0.96	0	96.1	159384	92.256
BUCT608	Ps15	83496	246600	0.92	0	98.62	161350	90.7304
Ps15	BUCT608	83496	246600	0.92	0	98.62	160122	90.7304
Marzo	Moby	51437	233700	0.96	0	93.38	159365	89.6448
Moby	Marzo	51437	233700	0.96	0	93.38	159384	89.6448
IME-SM1	Ps15	83172	240300	0.91	0	98.5	161350	89.635
Ps15	IME-SM1	83172	240300	0.91	0	98.5	159514	89.635
YB07	Ps15	75619	241900	0.91	0	98.45	161350	89.5895
Mendera	Moby	50279	237700	0.96	0	92.57	159365	88.8672
Moby	Mendera	50279	237700	0.96	0	92.57	159961	88.8672
Marzo	Ps15	61113	226000	0.91	0	97.49	161350	88.7159
Ps15	YB07	75619	241900	0.9	0	98.45	159862	88.605
Mendera	Ps15	57434	229600	0.9	0	98.07	161350	88.263
Ps15	Marzo	61113	226000	0.9	0	97.49	159384	87.741
Ps15	Mendera	57434	229600	0.89	0	98.07	159961	87.2823
Moby	Ps15	74317	230700	0.92	0	94.73	161350	87.1516
Ps15	Moby	74317	230700	0.91	0	94.73	159365	86.2043

## Sheet: Table S4
Table S4. Average Amino acid identity (AAI) between vB_SmaM_Ps15 and other Menderavirus genomes available on NCBI.
#Genome A	Genes in A	Genome B	Genes in B	# orthologous genes	Mean AAI	Std AAI	Orthologous fraction (OF)
IME-SM1	278	YB07	271	224	96.86	7.06	82.66
IME-SM1	278	BUCT608	273	222	96.8	7.02	81.32
BUCT608	273	YB07	271	261	96.4	7.6	96.31
Marzo	267	BUCT608	273	256	95.38	7.49	95.88
Marzo	267	YB07	271	255	94.9	8.75	95.51
Mendera	275	Marzo	267	257	94.72	10.2	96.25
Moby	273	BUCT608	273	260	94.7	7.89	95.24
Mendera	275	BUCT608	273	259	94.61	10.36	94.87
IME-SM1	278	Mendera	275	215	94.6	9.83	78.18
IME-SM1	278	Marzo	267	216	94.59	9.05	80.9
Moby	273	Marzo	267	256	94.42	8.28	95.88
Mendera	275	YB07	271	257	94.4	10.45	94.83
Ps15	276	BUCT608	273	234	93.9	13.25	85.71
Moby	273	YB07	271	259	93.81	9.26	95.57
IME-SM1	278	Moby	273	218	93.7	9.44	79.85
IME-SM1	278	Ps15	276	198	93.63	12.91	71.74
Ps15	276	YB07	271	233	93.47	13.91	85.98
Moby	273	Mendera	275	260	93.16	10.53	95.24
Ps15	276	Moby	273	236	91.98	13.78	86.45
Ps15	276	Marzo	267	234	91.75	14.41	87.64
Ps15	276	Mendera	275	235	91.13	15.68	85.45

## Sheet: Table S5
Table S5. List of predicted promoters.
Name	ID	Position	Strand	Score	Sequence	start	end
P_0001	Ps15	19447	-	7.06	TTGACAACCAGAGGCTTGATCTGATAGT	19448	19475
P_0002	Ps15	32526	-	8.4969	TGTAATCCTGGAAAGTGTTCCGTATAAT	32527	32554
P_0003	Ps15	36830	-	8.4969	TGTAATCAGAGTTCGATTCGCTTATAAT	36831	36858
P_0004	Ps15	55876	-	7.12296	TCGACTGGTCGCCCTTGTTCGCCAGAAT	55877	55904
P_0005	Ps15	70465	+	8.30863	TGGACATGGAAGCCCGCTTCGGTAAGAT	70466	70493
P_0006	Ps15	74387	-	7.60001	TTGACTTGATGCCCTTGTCTTGCAGGAT	74388	74415
P_0007	Ps15	93850	+	10.2781	TTAACTTGAAGGCAAAAGAGCTTAAAAT	93851	93878
P_0008	Ps15	98109	-	7.89701	TTGACACGCCGGTCGGTTTATCTAGCAT	98110	98137
P_0009	Ps15	110268	+	7.6312	TTGACATTCATGAGACCATGTCGAAGAT	110269	110296
P_0010	Ps15	137971	+	12.587	TTGACATTGTGACCAATGCGGTTACAAT	137972	137999
P_0011	Ps15	138061	+	7.78265	TCGACTCCCTCACCCGCCGCCATACATT	138062	138089
P_0012	Ps15	63	+	10.5096	TTGACATCCACACATAGAGGAGATATACT	64	92
P_0013	Ps15	2634	+	13.0614	TTGACTTCCTAATCCTCTGACGATACAAT	2635	2663
P_0014	Ps15	3637	-	7.47086	TTGACATCGCCCAGATCATACTCGACGAT	3638	3666
P_0015	Ps15	5135	+	7.02033	TAGACAAATCCTTCCAGCTTCCCTACCAT	5136	5164
P_0016	Ps15	8196	-	8.40801	TTGACGTTGCCGTACTTGGCCTTGACAAT	8197	8225
P_0017	Ps15	13382	-	12.587	TTGACATCCAGGACGCATGCCGTTACAAT	13383	13411
P_0018	Ps15	19087	+	7.53594	TATACATCGAATGGTTCTGCAAACACAAT	19088	19116
P_0019	Ps15	20639	-	7.52388	TTGACGGAGTGAAATTCTGGTTAGAGAAT	20640	20668
P_0020	Ps15	25052	-	10.6416	TTGACCTGACCCATCAGTCCCTATACAAT	25053	25081
P_0021	Ps15	25736	-	13.0614	TTGACTTCCACACCTAGACCACATACAAT	25737	25765
P_0022	Ps15	26072	-	12.587	TTGACATCTCCAACCGTATCCCTTACAAT	26073	26101
P_0023	Ps15	39624	-	13.0614	TTGACTTCCGGAAAAGAGTATCATACAAT	39625	39653
P_0024	Ps15	43817	+	7.28745	TTGACTTTGACGATGTGGCATTTGACATT	43818	43846
P_0025	Ps15	49571	-	7.45721	TTGACAACCGTGGTGTCACGGTTCACAGT	49572	49600
P_0026	Ps15	53973	+	8.17005	TTGACATATGACATCGCCTTCCCCAAGAT	53974	54002
P_0027	Ps15	57313	+	8.10233	TAGACTCCATCATCACCGTCTCGAACAAT	57314	57342
P_0028	Ps15	72763	+	9.37478	TTGACGTGTATGACAAGATCGCGTATACT	72764	72792
P_0029	Ps15	78247	-	7.61251	TTGACACGCGCACCCGACAGGTTGATGAT	78248	78276
P_0030	Ps15	83355	+	8.58288	TTGACCGACAGTCGCAAGTCGCGTAAACT	83356	83384
P_0031	Ps15	90485	+	7.78798	TTGACGGCTTCACATTCATCAGGTATCAT	90486	90514
P_0032	Ps15	93483	-	7.49352	TTGACATCGGCGACATTGATCTTCATATT	93484	93512
P_0033	Ps15	93849	+	8.46254	TTTAACTTGAAGGCAAAAGAGCTTAAAAT	93850	93878
P_0034	Ps15	128306	+	13.203	TTGACTTCCGAGGCTGGAACCCTTATAAT	128307	128335
P_0035	Ps15	131181	+	12.587	TTGACATCCTGATGTAGTGACGTTACAAT	131182	131210
P_0036	Ps15	134840	+	8.94147	TTGACAGATCCTAAAGAAGGGTTTAACAT	134841	134869
P_0037	Ps15	135863	+	12.587	TTGACAACAAGCGGTAAGCGGTATACAAT	135864	135892
P_0038	Ps15	141760	+	8.92277	TTGACACCAACGAGCTAAGGCCTTATCAT	141761	141789
P_0039	Ps15	150769	+	9.89769	TTGAAGTCTGAGTTCAAAGCGTATACAAT	150770	150798
P_0040	Ps15	153676	+	9.63092	TTGACACAATCATCAAAGTGTCATAGTAT	153677	153705
P_0041	Ps15	155115	+	9.63092	TTGACACTTCCCGTACAGTATGATAGTAT	155116	155144
P_0042	Ps15	160787	-	8.16742	TCGACTGTGGCATCTCCGTTGCCCAAAAT	160788	160816
P_0043	Ps15	13530	-	10.7832	TTGACCGCTGTAAAGAGCAGACGTTATAAT	13531	13560
P_0044	Ps15	36385	+	8.49613	TTGACGCCCGAACTATAGAAGCCGTAGGAT	36386	36415
P_0045	Ps15	41399	-	9.75748	TTGACCATCGACCTGTCGATCATATAGAAT	41400	41429
P_0046	Ps15	52741	+	8.08256	TTGACTTCTTCATGGCCTGACGGCTTAAAT	52742	52771
P_0047	Ps15	54342	+	7.01517	TTGAACTTCACGGTGAAGGCATTCTACTAT	54343	54372
P_0048	Ps15	74133	+	7.27164	ATGACTTCCAGCGTGAGTATCAGGTATACT	74134	74163
P_0049	Ps15	79495	+	8.76437	TGGACTGTCGGCGAGATTCGCAACTATGAT	79496	79525
P_0050	Ps15	99539	-	7.31677	TTGACATCCTCCGGGATATGAACCAACGAT	99540	99569
P_0051	Ps15	120473	+	11.1928	TTGAAAGCAAGTACCTCATTGAGGTAAAAT	120474	120503
P_0052	Ps15	133255	-	8.66879	TTGAAAGTCATGCTTCATTCTCCTCATAAT	133256	133285

## Sheet: Table S6
Table S6. Filtered list of predicted rho-independent terminators.
ID	start	end	strand	note
TERM 1	602	628	+	between two +strand genes
T2T 1	4648	4675	-	high confidence tail-to-tail terminator
T2T 10	4948	4975	+	high confidence tail-to-tail terminator
TERM 3	5264	5313	-	between two -strand genes
T2T 2	11826	11842	-	high confidence tail-to-tail terminator
T2T 9	11826	11842	+	high confidence tail-to-tail terminator
T2T 3	24724	24747	-	high confidence tail-to-tail terminator
T2T 8	24809	24825	+	high confidence tail-to-tail terminator
T2T 4	59180	59199	-	high confidence tail-to-tail terminator
TERM 11	65316	65331	+	between two +strand genes
TERM 12	67627	67660	+	between two +strand genes
TERM 13	78700	78720	+	between two +strand genes
TERM 15	85586	85614	+	between two +strand genes
TERM 17	90853	90874	+	between two +strand genes
TERM 18	92177	92199	+	between two +strand genes
T2T 5	98838	98863	-	high confidence tail-to-tail terminator
T2T 7	98971	99005	+	high confidence tail-to-tail terminator
TERM 20	105449	105464	+	between two +strand genes
TERM 21	109166	109193	+	between two +strand genes
TERM 22	112096	112120	+	between two +strand genes
TERM 23	115022	115051	+	between two +strand genes
TERM 25	115423	115438	+	between two +strand genes
TERM 26	120322	120370	+	between two +strand genes, in the interior of a gene (at least 50bp from an end)
TERM 28	128318	128350	+	between two +strand genes
TERM 29	135646	135663	+	between two +strand genes
TERM 30	142684	142701	+	between two +strand genes
TERM 31	143600	143624	+	between two +strand genes
TERM 32	147492	147511	+	between two +strand genes
TERM 33	152983	153004	+	between two +strand genes
TERM 34	153400	153415	+	between two +strand genes
T2T 6	156624	156650	-	high confidence tail-to-tail terminator
